# Supplementary material for: A graph-based approach for the visualisation and analysis of bacterial pangenomes
Source: BMC Bioinformatics. 2022 Oct 8;23:416. doi: 10.1186/s12859-022-04898-2 (PMC9548110; doi:10.1186/s12859-022-04898-2)
Supplement: Supplementary file 2 — Additional file 2: Table S1. Metadata for the Legionella genomes used in the study. [file 12859_2022_4898_MOESM2_ESM.csv]

genbank_assembly_acc	Year	Location	Source	Host	ST
GCA_900635825		na			NA
GCA_900635115		na			ST187
GCA_900461605	1981	USA	Environmental		ST1319
GCA_900461545		na			ST3
GCA_900461535		na			ST1324
GCA_900452825		na			ST40
GCA_900452805		na			ST1318
GCA_900452775	1981	na	Environmental		ST390
GCA_900452765		USA			ST44
GCA_900452735		na			ST36
GCA_900452685		na			ST1362
GCA_900452675	1993	United Kingdom	Environmental		ST42
GCA_900452655		na	Clinical	Human	ST39
GCA_900452645	1979	na	Clinical	Human	ST80
GCA_900186925		na	Clinical	Human	ST1320
GCA_900119785	1999	Germany	Clinical	Human	ST42
GCA_900119775	2003	United Kingdom	Clinical	Human	ST37
GCA_900119765	2004	na	Clinical	Human	1983/62
GCA_900119755	1994	France	Clinical	Human	ST23
GCA_900092465	2000	Australia	Clinical	Human	ST30
GCA_900073045		na			ST37
GCA_900073035		na			ST1983
GCA_900070165	1991	Denmark	Clinical		NA
GCA_900070125	1981	Germany	Clinical		ST25
GCA_900065905	2006	United Kingdom	Clinical		ST62
GCA_900065445	2012	United Kingdom	Clinical		1983/62
GCA_900065435	1995	Spain	Clinical		ST107
GCA_900064725	1996	Germany	Clinical		ST42
GCA_900064375	2011	United Kingdom	Clinical		ST62
GCA_900064365	2011	United Kingdom	Clinical		ST1983
GCA_900064355	2009	United Kingdom	Clinical		1983/62
GCA_900064335	2007	United Kingdom	Clinical		1983/62
GCA_900063915	2005	United Kingdom	Clinical		ST62
GCA_900063905	2004	na	Clinical		ST1983
GCA_900063895	2013	United Kingdom	Environmental		ST47
GCA_900063795	1994	France	Clinical		NA
GCA_900063785	1999	Italy	Clinical		ST1
GCA_900063085	2011	United Kingdom	Clinical		ST37
GCA_900063065	1999	Italy	Environmental		ST1
GCA_900063055		France	Clinical		ST42
GCA_900063045	1994	United Kingdom	Clinical		ST9
GCA_900062865	2003	na	Clinical		ST37
GCA_900062855		Germany	Clinical		ST1
GCA_900062605	2006	United Kingdom	Clinical		ST47
GCA_900062505	1987	United Kingdom	Clinical		ST42
GCA_900062465	2010	Greece	Environmental		ST37
GCA_900062445	2011	United Kingdom	Clinical		ST37
GCA_900062435	2011	United Kingdom	Environmental		ST37
GCA_900062425	2011	United Kingdom	Clinical		ST37
GCA_900062415	2010	Slovenia	Clinical		ST37
GCA_900062405	2007	na	Clinical		ST37
GCA_900062375	2000	United Kingdom	Clinical		ST37
GCA_900062345	2006	United Kingdom	Environmental		ST37
GCA_900062315	1995	United Kingdom	Clinical		ST29
GCA_900061975	1991	Switzerland	Clinical		ST1012
GCA_900061645	2002	United Kingdom	Environmental		78/NV
GCA_900061615	1986	United Kingdom	Environmental		ST68
GCA_900061605		Germany	Clinical		ST6
GCA_900061595	1994	Sweden	Clinical		ST9
GCA_900061555	1996	United Kingdom	Clinical		ST4
GCA_900061545	1996	United Kingdom	Clinical		ST1983
GCA_900061535	1996	United Kingdom	Clinical		ST47
GCA_900061525	1995	United Kingdom	Clinical		ST46
GCA_900061515	1993	Greece	Clinical		ST77
GCA_900061505	1993	United Kingdom	Clinical		ST7
GCA_900061475	1996	Spain	Clinical		ST860
GCA_900061465	1999	Italy	Clinical		ST42
GCA_900060795	2010	na	Clinical		ST1983
GCA_900060745	1994	Sweden	Clinical		ST60
GCA_900060735	1993	Sweden	Clinical		ST59
GCA_900060725	1995	Denmark	Clinical		ST2122
GCA_900060715	1995	Denmark	Clinical		ST1
GCA_900060425	2006	United Kingdom	Clinical		ST47
GCA_900060375	1995	Denmark	Clinical		ST63
GCA_900060195		France	Clinical		NA
GCA_900060025	2000	United Kingdom	Clinical		ST62
GCA_900059945	1995	Denmark	Clinical		ST46
GCA_900059935	1995	Denmark	Clinical		ST50
GCA_900058845	2006	United Kingdom	Clinical		ST1983
GCA_900058575	1993	Denmark	Environmental		ST1
GCA_900058555	1994	France	Clinical	Human	ST762
GCA_900058355	2009	United Kingdom	Clinical		ST62
GCA_900057785	2004	United Kingdom	Clinical		ST47
GCA_900057755	1995	Sweden	Clinical		ST59
GCA_900057565	1988	United Kingdom	Clinical		ST1326
GCA_900057545	1999	Italy	Clinical		ST1
GCA_900057255	1984	Belgium	Environmental		ST1362
GCA_900056925	1993	Sweden	Clinical		ST45
GCA_900056645	1995	Spain	Clinical		ST1156
GCA_900056235	2008	United Kingdom	Clinical		ST1983
GCA_900056225	2006	United Kingdom	Clinical		ST62
GCA_900056185	1989	United Kingdom	Clinical		ST37
GCA_900055595	2009	na	Clinical		ST37
GCA_900055575	1995	United Kingdom	Clinical		ST37
GCA_900054695	2012	United Kingdom	Environmental		ST1983
GCA_900054675	2012	United Kingdom	Clinical		ST47
GCA_900054435	2006	United Kingdom	Clinical		ST62
GCA_900054415	2002	na	Clinical		ST37
GCA_900054395	1994	France	Clinical		ST1834
GCA_900053745	2007	United Kingdom	Clinical		ST1983
GCA_900053715	2008	United Kingdom	Clinical		ST37
GCA_900053685	1999	Italy	Clinical		ST72
GCA_900053675	1999	Italy	Clinical		ST1
GCA_900053665	1992	Switzerland	Clinical		18/NV
GCA_900053415	1987	na	Clinical		ST42
GCA_900053345	1995	United Kingdom	Clinical		ST28
GCA_900053335	1989	Switzerland	Clinical		ST2
GCA_900052935	1995	Denmark	Clinical		ST1
GCA_900052265	1993	Switzerland	Environmental		ST762
GCA_900052085	1994	United Kingdom	Clinical		ST26
GCA_900052065	1999	Italy	Clinical		ST1
GCA_900052055	1994	United Kingdom	Environmental		ST9
GCA_900051755	2011	Greece	Clinical		ST1983
GCA_900051735	2010	United Kingdom	Clinical		ST37
GCA_900051715	1995	Germany	Environmental		ST7
GCA_900051705	1993	Germany	Clinical		ST10
GCA_900051665	1999	Italy	Clinical		NV
GCA_900050235	1992	Sweden	Environmental		ST1
GCA_900050185	1994	France	Clinical		ST44
GCA_900050175	1983	United Kingdom	Clinical		ST5
GCA_900049305	2013	United Kingdom	Environmental		ST47
GCA_900049265	1991	Sweden	Clinical		ST42
GCA_900049245	1995	Sweden	Clinical		ST34
GCA_900048935	1996	Spain	Clinical		ST48
GCA_900048925	1995	Spain	Clinical		ST1
GCA_900048915	1999	Italy	Clinical		ST21
GCA_900048905		France	Clinical		ST38
GCA_009933235	2006	Germany			ST1324
GCA_009933155	1997	USA	Clinical	Human	ST93
GCA_009933115	2000	USA	Clinical	Human	ST187
GCA_009933095	1996	USA	Clinical	Human	NV
GCA_009933055	2007	USA	Clinical	Human	ST1434
GCA_009933035	2006	USA	Clinical	Human	NV
GCA_009933015	2008	USA	Clinical	Human	NA
GCA_009932995	2005	USA	Clinical	Human	ST93
GCA_009932955	2001	USA	Clinical	Human	NA
GCA_009932915	2008	USA	Clinical	Human	ST1358
GCA_009664815	2016	Australia	Clinical	Human	ST211
GCA_004922775	2015	USA	Clinical	Human	213/NV
GCA_004922755	2015	USA	Clinical	Human	NV/159
GCA_004922745	2015	USA	Clinical	Human	ST1941
GCA_004922705	2015	USA	Clinical	Human	ST1
GCA_004922695	2015	USA	Clinical	Human	ST1
GCA_004922675	2015	USA	Clinical	Human	ST1
GCA_004922635	2015	USA	Clinical	Human	213/NV
GCA_004922625	2015	USA	Clinical	Human	ST44
GCA_004921995	2016	USA	Clinical		NV
GCA_004921985		na			ST42
GCA_004921815	2016	USA	Environmental		192/NV
GCA_004921715	2015	USA	Clinical	Human	ST211
GCA_004921695	2015	USA	Clinical	Human	222/NV
GCA_004921615	2016	USA	Clinical		NV
GCA_004921305	2016	USA	Clinical		ST1
GCA_004921135	2016	USA	Clinical		NV
GCA_004920765	2016	USA	Environmental		192/NV
GCA_004920695	2016	USA	Environmental		NV/NV
GCA_004920665	2016	USA	Environmental		NA
GCA_004920515	2016	USA			192/NV
GCA_004170395	2017	Switzerland	Clinical		NV
GCA_004170385	2009	Switzerland	Clinical		ST762
GCA_004170355	2017	Switzerland	Clinical		ST36
GCA_004170325	2011	Switzerland	Clinical		ST36
GCA_004170315	2017	Switzerland	Clinical		ST36
GCA_004170305	2010	Switzerland	Clinical		ST9
GCA_004170265	2008	Switzerland	Clinical		ST84
GCA_004170225	2016	Switzerland	Clinical		ST36
GCA_004170195	2009	Switzerland	Clinical		NV
GCA_004170185	2010	Switzerland	Clinical		ST36
GCA_004170165	2015	Switzerland	Clinical		ST93
GCA_004170125	2010	Switzerland	Clinical		ST93
GCA_004170105	2011	Switzerland	Clinical		NA
GCA_004170095	2008	Switzerland	Clinical		ST146
GCA_004170085	2011	Switzerland	Clinical		ST23
GCA_004170065	2017	Switzerland	Clinical		ST23
GCA_004170045	2017	Switzerland	Clinical		ST1361
GCA_004169995	2008	Switzerland	Clinical		ST2050
GCA_004169985	2012	Switzerland	Clinical		ST36
GCA_004169975	2010	Switzerland	Clinical		ST36
GCA_004169965	2010	Switzerland	Clinical		ST36
GCA_004169925	2010	Switzerland	Clinical		ST42
GCA_004169905	2008	Switzerland	Clinical		477/15
GCA_004169875	2003	Switzerland	Clinical		ST36
GCA_004169865	2010	Switzerland	Clinical		ST23
GCA_004169805	2012	Switzerland	Clinical		ST23
GCA_004169795	2017	Switzerland	Clinical		ST36
GCA_004169785	2017	Switzerland	Clinical		ST36
GCA_004169775	2008	Switzerland	Clinical		ST354
GCA_004169695	2017	Switzerland	Environmental		ST36
GCA_004169685	2017	Switzerland	Environmental		ST1223
GCA_004169635	2017	Switzerland	Environmental		NA
GCA_004169625	2017	Switzerland	Environmental		ST93
GCA_004169605	2017	Switzerland	Environmental		ST93
GCA_004169545	2017	Switzerland			ST1
GCA_004169535	2017	Switzerland			ST1
GCA_004169525	2017	Switzerland	Environmental		ST36
GCA_004169495	2017	Switzerland	Environmental		ST68
GCA_004169485	2017	Switzerland	Environmental		ST1
GCA_004169445	2017	Switzerland	Environmental		ST36
GCA_004169385	2017	Switzerland	Environmental		ST1223
GCA_004169345	2017	Switzerland	Environmental		ST93
GCA_004169335	2017	Switzerland	Environmental		ST93
GCA_004169325	2017	Switzerland	Environmental		ST93
GCA_004169295	2017	Switzerland			ST1
GCA_004169285	2017	Switzerland	Environmental		ST36
GCA_004169255	2017	Switzerland	Environmental		ST36
GCA_004169095	2017	Switzerland	Environmental		ST36
GCA_004169085	2017	Switzerland	Environmental		ST36
GCA_004169065	2017	Switzerland	Environmental		ST36
GCA_004169055	2017	Switzerland	Environmental		ST93
GCA_004169045	2017	Switzerland	Environmental		ST93
GCA_004168985	2017	Switzerland			ST1
GCA_004168965	2017	Switzerland	Environmental		ST1
GCA_004168955	2017	Switzerland	Environmental		NV
GCA_004168945	2017	Switzerland	Environmental		ST1
GCA_004137635	2017	Switzerland	Environmental		ST1223
GCA_004137595	2017	Switzerland	Environmental		NV
GCA_004137585	2017	Switzerland			ST1
GCA_004137575	2017	Switzerland	Environmental		ST36
GCA_004137565	2017	Switzerland			NV
GCA_004137485	2017	Switzerland	Environmental		ST36
GCA_004137475	2017	Switzerland	Environmental		NA
GCA_004137465	2017	Switzerland	Environmental		ST36
GCA_004137425	2017	Switzerland	Environmental		ST36
GCA_004137195	2017	Switzerland	Environmental		NV
GCA_004137185	2017	Switzerland	Environmental		ST68
GCA_004137145	2017	Switzerland	Environmental		ST36
GCA_004137125	2017	Switzerland	Environmental		ST1334
GCA_004137115	2017	Switzerland	Environmental		ST36
GCA_004136945	2017	Switzerland	Environmental		ST36
GCA_004136915	2017	Switzerland	Environmental		NV
GCA_003605915	2017	USA	Environmental		ST1
GCA_003605835	2017	USA	Environmental		ST1
GCA_003605815	2018	USA			ST1
GCA_003345635	2017	Canada	Clinical		ST187
GCA_003205035	2016	USA	Environmental		192/NV
GCA_003004335	2016	USA	Clinical	Human	NA
GCA_003004315	1977	USA	Clinical	Human	ST1
GCA_003004275	1977	USA	Clinical	Human	ST1
GCA_003004255	2012	USA		Protozoa	NV/154
GCA_003004235	1994	USA	Clinical	Human	ST259
GCA_003004215	1994	USA	Clinical	Human	NV/150
GCA_003004195	2002	USA	Clinical	Human	ST259
GCA_003004175	1977	USA	Clinical	Human	NV/294
GCA_003004155	1977	USA	Clinical	Human	ST36
GCA_003004135	1977	USA	Clinical	Human	ST58
GCA_003004115	1981	USA		Protozoa	ST1335
GCA_003004065	2016	USA	Clinical	Human	ST2186
GCA_003003955	2008	USA	Clinical	Human	NV/NV
GCA_003003865	1981	USA	Clinical	Human	ST336
GCA_003003815	1977	USA	Clinical	Human	ST61
GCA_003003755	1978	USA	Clinical	Human	ST1334
GCA_003003675	1998	Denmark	Clinical	Human	NV/154
GCA_003003595	1991	USA	Clinical	Human	NV/818
GCA_003003535	2007	USA		Protozoa	ST1204
GCA_003003515	2000	USA	Clinical	Human	NA
GCA_002967055	2005	Canada	Clinical	Human	222/NV
GCA_002934205	2000	Canada	Clinical	Human	NV/154
GCA_002934185	2012	Canada	Clinical	Human	ST37
GCA_002934165	2001	Canada	Clinical	Human	ST1
GCA_002813735	2009	USA	Clinical		NV
GCA_002082955	1976	USA	Clinical	Human	ST36
GCA_002002625	1995	Canada	Clinical	Human	NA
GCA_001886835	1978	USA			NV/1300
GCA_001886795	1977	USA			NV/NV
GCA_001766355	2005	Norway	Environmental		477/15
GCA_001766335	2008	Norway			462/84
GCA_001753405	2012	USA	Environmental		ST36
GCA_001753385	2006	USA	Environmental		ST36
GCA_001753365	2009	USA	Environmental		ST36
GCA_001753345	2011	USA	Environmental		ST36
GCA_001753325	2011	USA	Environmental		ST36
GCA_001753305	2012	USA	Environmental		ST36
GCA_001753285	2011	USA	Environmental		ST36
GCA_001753265	2012	USA	Environmental		ST36
GCA_001753105	1990	USA	Clinical		ST36
GCA_001753085	1982	USA	Clinical		ST36
GCA_001753065	1993	USA	Clinical		ST36
GCA_001752965	1994	USA	Clinical		ST36
GCA_001752845	2009	USA	Clinical		ST36
GCA_001752825	1977	USA	Clinical		ST36
GCA_001752725	2006	USA	Environmental		ST36
GCA_001685575		na			ST36
GCA_001685545		na			ST36
GCA_001677115	1968	USA	Environmental		1983/62
GCA_001652685	2012	USA	Clinical		ST731
GCA_001639045	2014	Portugal	Environmental		NV
GCA_001610735	2010	Germany	Clinical	Human	1983/62
GCA_001601535	2008	USA	Environmental		NA
GCA_001601485	2005	USA	Clinical	Human	ST1
GCA_001601455	2006	USA	Clinical	Human	NA
GCA_001601425	2006	USA			ST1
GCA_001601395	2009	USA	Clinical	Human	ST1
GCA_001601375	2004	USA	Clinical	Human	ST1
GCA_001601325	2005	USA	Environmental		NA
GCA_001601235	2004	USA	Environmental		ST1
GCA_001601175	2011	USA	Clinical	Human	ST731
GCA_001601155	2012	USA	Environmental		ST731
GCA_001601115	2011	USA	Clinical	Human	ST36
GCA_001601085	2007	USA	Environmental		ST36
GCA_001601075	2008	USA	Environmental		ST94
GCA_001601005	2008	USA	Clinical	Human	ST94
GCA_001600995	2008	USA	Environmental		ST94
GCA_001600985	2012	USA	Clinical	Human	ST731
GCA_001600925	2007	USA	Clinical	Human	ST36
GCA_001600915	2007	USA	Environmental		ST36
GCA_001592705	2005	Canada	Clinical	Human	222/NV
GCA_001590615	2012	USA	Environmental		ST1395
GCA_001583655	2008	China	Environmental		NA
GCA_001583645	2005	China	Environmental		NV
GCA_001583595	2008	China	Environmental		NA
GCA_001583585	2005	China	Environmental		ST1
GCA_001583575	2012	China	Environmental		ST150
GCA_001583565	2010	China	Environmental		ST1119
GCA_001582865	2008	China	Environmental		NA
GCA_001582855	2005	China	Environmental		ST1
GCA_001582825	1988	USA	Clinical	Human	ST1334
GCA_001582795	2012	China	Clinical	Human	NA
GCA_001582785	2005	China	Environmental		ST1
GCA_001582775	2010	China	Environmental		NV
GCA_001582735	2004	China	Environmental		ST583
GCA_001582715	2007	China	Environmental		ST1
GCA_001582705	2012	China	Environmental		ST752
GCA_001582645	2011	China	Environmental		ST337
GCA_001582635	2010	China	Environmental		ST27
GCA_001582625	2011	China	Environmental		NV
GCA_001582615	2006	China	Environmental		ST1
GCA_001582555	2005	China	Environmental		ST59
GCA_001582545		na	Environmental		ST395
GCA_001582535	2005	China	Environmental		ST159
GCA_001582465	2008	China	Environmental		NA
GCA_001582455	2011	China	Environmental		ST59
GCA_001582405	2011	China	Environmental		ST1101
GCA_001582395	2006	China	Environmental		ST1
GCA_001582385	2008	China	Environmental		NV
GCA_001582375	2005	China	Clinical	Human	ST1999
GCA_001582325	2008	China	Environmental		ST1
GCA_001582315	2012	China	Clinical	Human	ST59
GCA_001582295	2005	China	Environmental		ST154
GCA_001582245	2008	China	Environmental		ST1
GCA_001582235	2006	China	Environmental		ST1
GCA_001582225		USA	Clinical	Human	ST1320
GCA_001582215		na	Clinical	Human	NV
GCA_001582145	2009	China	Environmental		ST630
GCA_000953935	2010	Japan	Environmental		NV/1720
GCA_000953915	2010	Japan	Environmental		ST1
GCA_000950745	2010	Japan	Environmental		NV
GCA_000950695	2010	Japan	Environmental		ST1288
GCA_000823885	2009	United Kingdom	Environmental		NV
GCA_000823825	2008	United Kingdom	Environmental		NV
GCA_000823805	2006	United Kingdom	Clinical	Human	ST591
GCA_000823665	2012	United Kingdom	Clinical	Human	191/NV
GCA_000823485	2012	United Kingdom	Clinical	Human	ST616
GCA_000823465	2012	United Kingdom	Clinical	Human	191/NV
GCA_000823445	2012	United Kingdom	Clinical	Human	191/NV
GCA_000823425	2012	United Kingdom	Clinical	Human	NV/1418
GCA_000823385	2012	United Kingdom	Clinical	Human	191/NV
GCA_000823365	2012	United Kingdom	Clinical	Human	191/NV
GCA_000823305	2012	United Kingdom	Clinical	Human	ST42
GCA_000785905	2009	USA			ST68
GCA_000699225		na			ST1323
GCA_000695015	2010	na		Amoeba	ST1151
GCA_000586295	1980	USA	Clinical	Human	ST30
GCA_000586095	1988	USA	Clinical		ST1362
GCA_000586075	1987	USA	Clinical		ST1318
GCA_000500125	2013	Australia	Environmental		NA
GCA_000468235	2013	Australia	Clinical	Human	NA
GCA_000465915	2013	Australia	Clinical		ST1
GCA_000465695	2011	Australia	Clinical		ST1
GCA_000465675	2008	Australia	Clinical		ST1
GCA_000455845	2012	Australia	Environmental		NA
GCA_000404245		na			ST187
GCA_000347615		na			NA
GCA_000306865		na			ST47
GCA_000306845		na			ST734
GCA_000211115		na			ST42
GCA_000092625		na			ST578
GCA_000092545		na			ST51
GCA_000048665		na			477/15
GCA_000048645		na			ST1
