# Supplementary material for: A graph-based approach for the visualisation and analysis of bacterial pangenomes
Source: BMC Bioinformatics. 2022 Oct 8;23:416. doi: 10.1186/s12859-022-04898-2 (PMC9548110; doi:10.1186/s12859-022-04898-2)
Supplement: Supplementary file 3 — Additional file 3: Data 1. Graphia file for the S. aureus genome-genome similarity network, as in Figure 2. Data 2. Graphia file for the S. aureus gene-gene similarity network, as in Figure 3. Data 3. Graphia file for the S. aureus gene synteny network, as in Figure 4. Data 4. Graphia file for the L. pneumophila genome-genome similarity network, as in Figure 5. Data 5. Graphia file for the L. pneumophila gene-gene similarity network, as in Figure 5. Data 6. Graphia file for the L. pneumophila gene synteny network, as in Figure 5. [file 12859_2022_4898_MOESM3_ESM.zip]

Archive with 6 entries (6 files):
- lpneumophila_genes.graphia
- lpneumophile_isolates.graphia
- lpneumophile_synteny.graphia
- saureus_genes.graphia
- saureus_isolates.graphia
- saureus_synteny.graphia
